# Supplementary material for: Does curve pattern impact on the effects of physiotherapeutic scoliosis specific exercises on Cobb angles of participants with adolescent idiopathic scoliosis: A prospective clinical trial with two years follow-up
Source: PLoS One. 2021 Jan 25;16(1):e0245829. doi: 10.1371/journal.pone.0245829 (PMC7833215; doi:10.1371/journal.pone.0245829)
Supplement: S3 File — (XLSX) [file pone.0245829.s003.xlsx]

## Sheet: Sheet1
13754	1	14	0	0	3	3	16	5	0.785714	0.1875	0	0	0	5	1		20	23	20	18	3	0	-2	1	3	4	2
14754	1	14	0	1	3	3	16	5	1.85714	1.5625	0.8	0.5	21	31	2	22	35	35	40	40	0	5	5	1	5	6	4
18768	1	16	1	0	7	4	18	5	1.125	0.555556	0.2	0	0	31	1		30	25	25	25	-5	-5	-5	1	2.5	2	3
13876	1	11	1	0	3	0	13	4	1.63636	0.615385	0.5	0.1	0	5	1		18	23	20	20	5	2	2	1	5.5	8	3
16437	1	10	1	0	1	0	12	3	1.8	0.916667	0.7	0.2	0	5	1		18	18	20	20	0	2	2	1	5.5	8	3
19725	1	14	1	1	6	4	16	5	2	1.25	0.8	0.25	8	3	2	25	40	36	38	35	-4	-2	-5	1	4	4	4
13986	1	15	1	1	7	4	17	5	1.86667	1.17647	0.7	0.2	8	3	2	25	40	32	33	35	-8	-7	-5	1	5	6	4
17536	1	16	1	0	7	4	18	5	1.3125	0.888889	0.3	0.1	0	31	2		33	35	31	31	2	-2	-2	1	5	6	4
18653	1	12	1	0	3	2	14	5	1.16667	0.714286	0.2	0.05	0	5	1		20	23	23	25	3	3	5	1	5	8	2
15352	1	11	0	0	3	1	13	4	1.81818	1	0.7	0.2	0	5	1		23	25	25	25	2	2	2	1	2	2	2
18654	1	16	1	0	7	4	18	5	1.75	1.16667	0.6	0.2	0	3	2		40	34	36	36	-6	-4	-4	1	4.5	6	3
12865	1	14	1	1	7	4	16	5	1.28571	1.0625	0.3	0.1	8	3	2	15	30	32	32	32	2	2	2	1	4	6	2
18753	1	13	0	0	3	2	15	5	1.07692	0.466667	0.2	0	0	5	1		20	15	18	22	-5	-2	2	1	5	8	2
17465	1	14	1	0	6	4	16	5	0.928571	0	0.1	0	0	5	1		25	13	10	15	-12	-15	-10	2	3	4	2
18364	1	15	1	1	7	4	17	5	1.2	0.705882	0.2	0	8	31	1	19	30	25	27	27	-5	-3	-3	1	3.5	4	3
19357	1	16	0	0	7	4	18	5	0.8125	0.555556	0.1	0	0	5	1		25	27	25	25	2	0	0	1	3	4	2
13847	1	11	1	0	3	0	13	4	1.81818	1	0.7	0.1	0	5	1		20	24	25	25	4	5	5	1	5.5	8	3
12453	1	14	1	0	6	4	16	5	0.714286	0.3125	0	0	0	5	1		22	18	20	20	-4	-2	-2	1	4	4	4
12434	1	13	1	0	6	4	15	5	1.23077	0.8	0.2	0.1	0	3	1		28	30	27	27	2	-1	-1	1	6	8	4
14724	1	13	1	0	3	2	15	5	1.46154	0.866667	0.45	0.15	0	31	1		25	27	28	28	2	3	3	1	3.5	4	3
14873	1	13	1	1	3	2	15	5	2.61538	1.33333	0.95	0.25	21	3	2	25	40	38	35	35	-2	-5	-5	1	6	8	4
12743	1	14	1	1	3	2	16	5	2.78571	1.4375	1	0.2	21	3	2	28	45	36	38	38	-9	-7	-7	2	3	2	4
23746	2	16	1	0	6	4	18	5	2	0.888889	0.8	0.15	0	1	2		44	31	31	31	-13	-13	-13	2	6	6	6
22437	2	16	1	0	7	4	18	5	1.3125	0.833333	0.3	0.15	0	4	2		33	35	30	30	2	-3	-3	1	4	4	4
24736	2	11	1	0	1	0	13	3	1.36364	0.461538	0.3	0	0	2	1		15	12	20	15	-3	5	0	1	4.5	6	3
28453	2	13	0	0	6	3	15	5	1.23077	0.8	0.25	0	0	1	1		25	22	27	27	-3	2	2	1	5.5	9	2
27453	2	12	1	0	3	2	14	4	0.75	-0.142857	0.2	0	0	2	1		15	10	10	10	-5	-5	-5	1	5	8	2
28535	2	14	1	0	6	4	16	5	1.14286	0.625	0.2	0.1	0	4	1		28	25	25	25	-3	-3	-3	1	6	4	8
28364	2	11	0	0	1	1	13	4	1.36364	-0.153846	0.4	0	0	2	1		18	15	10	10	-3	-8	-8	2	5	8	2
27643	2	10	0	0	1	0	12	3	1.8	0.0833333	0.4	0	0	1	1		18	15	10	10	-3	-8	-8	2	6.5	6	7
27343	2	12	1	0	1	3	14	4	1.08333	0.928571	0.3	0.2	0	4	1		22	25	25	25	3	3	3	1	5	6	4
26534	2	11	0	0	1	2	13	4	1.27273	0.769231	0.3	0.15	0	4	1		20	15	17	22	-5	-3	2	1	5.5	9	2
28364	2	11	0	0	1	2	13	4	1.09091	0.615385	0.25	0.2	0	2	1		18	25	20	20	7	2	2	1	2	2	2
23564	2	13	1	0	3	3	15	4	0.846154	0.0666667	0.1	0	0	1	1		20	15	13	13	-5	-7	-7	2	3	4	2
26354	2	14	1	1	3	4	16	5	2.14286	1.25	0.8	0.25	21	4	2	26	42	38	35	35	-4	-7	-7	2	6.5	6	7
27353	2	14	1	1	7	4	16	5	1.64286	0.9375	0.5	0.15	8	4	2	20	35	32	30	30	-3	-5	-5	1	3	2	4
29354	2	12	0	0	3	2	14	4	1.58333	0.571429	0.6	0	0	2	1		25	30	20	20	5	-5	-5	1	3	4	2
21034	2	14	0	1	7	4	16	5	2.57143	1.75	1	0.45	21	4	2	32	48	42	45	43	-6	-3	-5	1	6.5	6	7
23573	2	12	1	0	3	0	14	4	2.58333	0.928571	1	0.1	0	2	1		31	30	23	25	-1	-8	-6	2	4.5	4	5
21134	2	13	1	0	3	2	15	5	1.46154	0.466667	0.6	0	0	2	1		25	28	28	22	3	3	-3	1	5	5	5
Name	GroupCode	Age	Sex	Brace	Sander	RisserPre	AgePost	RisserPos	PreFacotr	PostFactor	PreLCS	PostLCS	BraceHrs	Curve patterns	CutPoint30deg	InbraceCobb	Cobb1	1yoCobb1	1.5Cobb1	2Cobb1	DV1yo	DV1.5yo	DV2yo	ProgCode	ExComTo	ExCom1	ExCom2
Name(Column A): computer generated subject code with a group code in the front
GroupCode(ColumnB):"1": the major thoracic curves. "2": the major lumbar curves.
Age(Column C): age before commencing treatment. (unit: years)
Sex(Column D):"0":female. "1": male.
Brace(Column E): "1":Yes."0":No.
Sander(Column F): Sander stage 【not used from analysis】
RisserPre(Column G):Risser sign before commencing treatment
AgePost(Column H): age at 2-year follow-up.(unit: years)
RisserPost(Column I):Risser sign at 2-year follow-up
PreFactor(Column J): Lonstein and Carlson Risk of progression(before treatment): progression factor=(Cobb1-3*RisserPre)/Age
PostFactor(Column K): Lonstein and Carlson Risk of progression: progression factor=(2Cobb1-3*RisserPost)/AgePost 【not used in analysis】
PreLCS(Column L):Lonstein and carlson risk of progression before commencing PSSE
PostLCS(Column M):Lonstein and carlson risk of progression at the 2-year follow-up 【not used in analysis】
BraceHrs (Column N):bracing compliance:hours per day
Curve pattern(Column O): sub-curvature patterns:"1":Rt.single thoracolumbar."2": Lt.single lumbar."3": Rt.major thoracic with a minor Lt.lumbar. "4": Lt.major lumbar with a Rt. minor thoracic. "5": balanced double curve."31":Rt.single thoracic
CutPoint30deg(Column P): "1"Cobb<30 degrees at the 2-year follow-up."2":Cobb≥30degrees at the 2-year follow-up.
InbraceCobb(Column Q): In-brace Cobb angle.
Cobb1(Column R): initial Cobb angle in degrees
1yoCobb1(Column S):Cobb angle in degrees at the 1-year follow up
1.5Cobb1(Column T):Cobb angle in degrees at the 1.5-year follow up
2Cobb1(Column U):Cobb angle in degrees at the 2-year follow up
DV1yo(Column V):D-value(difference value)=1yoCobb1-Cobb1
DV1.5yo(Column W):D-value(difference value)=1.5Cobb1-Cobb1
DV2yo(Column X):D-value(difference value)=2Cobb1-Cobb1
ProCode(Column Y):"1" stabalized at the 2-year follow-up. "2" regressed at the 2-year follow-up
ExComTo(Column Z): exercise compliance: hours/week in total
ExCom1(Colimn AA): exercise compliance at the first year
ExCom2(Colimn AB): exercise compliance at the second year
